# Supplementary material for: Circulating Amino Acid Concentration after the Consumption of Pea or Whey Proteins in Young and Older Adults Affects Protein Synthesis in C2C12 Myotubes
Source: Nutrients. 2024 Aug 27;16(17):2870. doi: 10.3390/nu16172870 (PMC11397729; doi:10.3390/nu16172870)
Supplement: Supplementary file 1 [file nutrients-16-02870-s001.zip]

Archive with 1 entries (1 files):
- nutrients-3089837-supplementary.pdf
